# Supplementary material for: Toxic Trace Element Concentration in Commercially Available Cigarettes in Poland, Europe
Source: Toxics. 2025 Dec 18;13(12):1088. doi: 10.3390/toxics13121088 (PMC12737748; doi:10.3390/toxics13121088)
Supplement: Supplementary file 1 [file toxics-13-01088-s001.zip]

Archive with 1 entries (1 files):
- toxics-4031550-supplementary.pdf
